# Supplementary material for: De Novo Detrusor Underactivity and Other Urodynamic Findings after Radical Prostatectomy: A Systematic Review
Source: Medicina (Kaunas). 2022 Mar 4;58(3):381. doi: 10.3390/medicina58030381 (PMC8949898; doi:10.3390/medicina58030381)
Supplement: Supplementary file 1 [file medicina-58-00381-s001.zip]

Archive with 1 entries (1 files):
- medicina-1569746-supplementary.pdf
